# Supplementary material for: An efficacy analysis of whole-body magnetic resonance imaging in the diagnosis and follow-up of polymyositis and dermatomyositis
Source: PLoS One. 2017 Jul 17;12(7):e0181069. doi: 10.1371/journal.pone.0181069 (PMC5513424; doi:10.1371/journal.pone.0181069)
Supplement: S1 Fig — (ZIP) [file pone.0181069.s001.zip]

Archive with 20 entries (20 files):
- S1/01.jpg
- S1/02.jpg
- S1/03.jpg
- S1/04.jpg
- S1/05.jpg
- S1/06.jpg
- S1/07.jpg
- S1/08.jpg
- S1/09.jpg
- S1/10.jpg
- S1/11.jpg
- S1/12.jpg
- S1/13.jpg
- S1/14.jpg
- S1/15.jpg
- S1/16.jpg
- S1/17.jpg
- S1/18.jpg
- S1/19.jpg
- S1/20.jpg
