# Supplementary material for: An efficacy analysis of whole-body magnetic resonance imaging in the diagnosis and follow-up of polymyositis and dermatomyositis
Source: PLoS One. 2017 Jul 17;12(7):e0181069. doi: 10.1371/journal.pone.0181069 (PMC5513424; doi:10.1371/journal.pone.0181069)
Supplement: S2 Fig — (ZIP) [file pone.0181069.s002.zip]

Archive with 20 entries (20 files):
- S2/01.jpg
- S2/02.jpg
- S2/03.jpg
- S2/04.jpg
- S2/05.jpg
- S2/06.jpg
- S2/07.jpg
- S2/08.jpg
- S2/09.jpg
- S2/10.jpg
- S2/11.jpg
- S2/12.jpg
- S2/13.jpg
- S2/14.jpg
- S2/15.jpg
- S2/16.jpg
- S2/17.jpg
- S2/18.jpg
- S2/19.jpg
- S2/20.jpg
