# Supplementary material for: An efficacy analysis of whole-body magnetic resonance imaging in the diagnosis and follow-up of polymyositis and dermatomyositis
Source: PLoS One. 2017 Jul 17;12(7):e0181069. doi: 10.1371/journal.pone.0181069 (PMC5513424; doi:10.1371/journal.pone.0181069)
Supplement: S3 Fig — (ZIP) [file pone.0181069.s003.zip]

Archive with 20 entries (20 files):
- S3/01.jpg
- S3/02.jpg
- S3/03.jpg
- S3/04.jpg
- S3/05.jpg
- S3/06.jpg
- S3/07.jpg
- S3/08.jpg
- S3/09.jpg
- S3/10.jpg
- S3/11.jpg
- S3/12.jpg
- S3/13.jpg
- S3/14.jpg
- S3/15.jpg
- S3/16.jpg
- S3/17.jpg
- S3/18.jpg
- S3/19.jpg
- S3/20.jpg
