# Supplementary material for: An efficacy analysis of whole-body magnetic resonance imaging in the diagnosis and follow-up of polymyositis and dermatomyositis
Source: PLoS One. 2017 Jul 17;12(7):e0181069. doi: 10.1371/journal.pone.0181069 (PMC5513424; doi:10.1371/journal.pone.0181069)
Supplement: S4 Fig — (ZIP) [file pone.0181069.s004.zip]

Archive with 20 entries (20 files):
- S4/01.jpg
- S4/02.jpg
- S4/03.jpg
- S4/04.jpg
- S4/05.jpg
- S4/06.jpg
- S4/07.jpg
- S4/08.jpg
- S4/09.jpg
- S4/10.jpg
- S4/11.jpg
- S4/12.jpg
- S4/13.jpg
- S4/14.jpg
- S4/15.jpg
- S4/16.jpg
- S4/17.jpg
- S4/18.jpg
- S4/19.jpg
- S4/20.jpg
