# Supplementary material for: An efficacy analysis of whole-body magnetic resonance imaging in the diagnosis and follow-up of polymyositis and dermatomyositis
Source: PLoS One. 2017 Jul 17;12(7):e0181069. doi: 10.1371/journal.pone.0181069 (PMC5513424; doi:10.1371/journal.pone.0181069)
Supplement: S5 Fig — (ZIP) [file pone.0181069.s005.zip]

Archive with 20 entries (20 files):
- S5/01.jpg
- S5/02.jpg
- S5/03.jpg
- S5/04.jpg
- S5/05.jpg
- S5/06.jpg
- S5/07.jpg
- S5/08.jpg
- S5/09.jpg
- S5/10.jpg
- S5/11.jpg
- S5/12.jpg
- S5/13.jpg
- S5/14.jpg
- S5/15.jpg
- S5/16.jpg
- S5/17.jpg
- S5/18.jpg
- S5/19.jpg
- S5/20.jpg
