# Supplementary material for: An efficacy analysis of whole-body magnetic resonance imaging in the diagnosis and follow-up of polymyositis and dermatomyositis
Source: PLoS One. 2017 Jul 17;12(7):e0181069. doi: 10.1371/journal.pone.0181069 (PMC5513424; doi:10.1371/journal.pone.0181069)
Supplement: S6 Fig — (ZIP) [file pone.0181069.s006.zip]

Archive with 20 entries (20 files):
- S6/01.jpg
- S6/02.jpg
- S6/03.jpg
- S6/04.jpg
- S6/05.jpg
- S6/06.jpg
- S6/07.jpg
- S6/08.jpg
- S6/09.jpg
- S6/10.jpg
- S6/11.jpg
- S6/12.jpg
- S6/13.jpg
- S6/14.jpg
- S6/15.jpg
- S6/16.jpg
- S6/17.jpg
- S6/18.jpg
- S6/19.jpg
- S6/20.jpg
